# Supplementary material for: Chronic activation of hexosamine biosynthesis in the heart triggers pathological cardiac remodeling
Source: Nat Commun. 2020 Apr 14;11:1771. doi: 10.1038/s41467-020-15640-y (PMC7156663; doi:10.1038/s41467-020-15640-y)
Supplement: Supplementary file 3 — Source data [file 41467_2020_15640_MOESM3_ESM.xlsx]

## Sheet: Fig1
fig1a (Gfat1-Gnpnat1-Pgm3-GalE protein)
	24 hr																		48 hr
	veh									PE									veh									PE
Gfat1	0.957705	0.860981	1.18131	1.37	0.72	0.91	0.79	1.07	1.14	1.86435	1.74974	1.6865	1.87	2.02	1.85	1.82	1.77	1.59	0.787233	0.881207	0.635429	1.09	0.88	1.23	1.46	0.57	0.76	2.83611	2.17984	1.806	2.19	1.96	2.45	2.25	1.49	1.55
Gnpnat1	0.94064	0.918877	1.14048	1.15	0.76	1.33	0.84	0.99	0.94	1.38992	1.35841	1.43827	3.86	3.85	3.71	4.26	2.29	2.26	0.867867	0.925766	0.810045	0.77	0.3	1.22	1.59	0.78	1.35	1.69227	1.33815	1.4828	4.99	4.02	4.1	3.25	3.44	3.58
Pgm3	0.865168	1.00916	1.12567	1.07	0.96	1	0.98	0.99	1	1.75813	1.69619	1.61408	1.17	1.17	1.24	1.26	1.15	1.28	0.84772	0.853286	1.04379	0.93	0.84	1.02	1.14	0.98	1.09	2.08957	1.87201	2.00539	1.3	1.25	1.29	1.23	1.47	1.46
GalE	0.99	0.83	1.11	0.93	1.01	1.12				2.21	2.36	2.04	2.13	1.68	1.71				0.87	0.65	1.23	1.45	0.77	1.02				1.98	1.8	2.17	2.19	1.73	1.73
fig1b (Gfat1-Gnpnat1-Pgm3-GalE-Uap1 mRNA)
	24 hr										48 hr
	veh					PE					veh						PE
Gfat1	0.833489	1.22879	0.937724			1.81156	2.15432	2.49188	1.88849	1.73777	0.997133	1.28865	1.31573	0.557042	0.844318	0.997133	1.65388	1.65388	1.19405	1.38114	1.65388	1.98049
Gnpnat1	0.070105	0.38573	1.50073	0.501967	2.54147	3.12892	11.3582	4.51793	7.0894		0.385531	0.240635	1.6643	1.93847	0.771062		3.02077	4.7401	6.04155	6.29811
Pgm3	1.22653	0.467999	1.30548			3.282	7.75204	4.27101	4.39108		0.553883	0.751401	1.44158	1.08497	0.535016	1.63315	0.118886	0.606111	0.64067	0.772525	1.17907	1.47187
GalE	1.01544	0.708139	1.27642			2.22238	6.24242	2.83256	3.4632		0.536927	1.09642	1.46693	0.909281	0.713408	1.27704	4.70045	8.83236	7.4271	13.3873
Uap1	0.996918	0.622242	1.38084			3.79881	8.31402	3.40003	6.43325		1.23041	1.33712	1.12438	0.870029	0.659358	0.778697	0.650281	1.0275	1.1089	1.03464	1.04184	1.44306

## Sheet: Fig2
fig2a (Gfat1 protein)
Ad-GFP					Ad-Gfat1
0.672276	0.964791	1.11484	1.19998	1.04811	14.0157	16.338	13.9835	13.9335	12.722	12.4238
fig2b (cell surface area)
Ad-GFP
0.76	0.9	0.85	0.78	1.32	1.85	0.65	1.51	1.02	1.35	0.98	0.79	0.79	0.49	0.95	1.25	0.47	0.86	1.04	0.62	0.75	0.97	0.45	1.63	1.24	1.13	0.7	0.44	0.66	0.63	1.43	1.51	0.65	1.16	1.09	0.76	0.48	0.69	1.97	1.15	0.73	0.89	1.67	1.32	0.93	1.31	0.94	0.94	0.93	1
fig2c (leucine incorporation)
Ad-GFP					Ad-Gfat1
1.02	0.98	0.99	1.02	0.99	1.59	1.23	1.66	1.27	1.16	1.13
fig2d (Anf-Rcan1.1-Rcan1.4 protein)
	Ad-GFP					Ad-Gfat1
Anf	1.0211	1.16916	0.809731	1.03915	0.960847	1.8625	2.31772	1.28307	1.42047	1.16017
Rcan1.1	0.8125	1.1175	0.9052	1.1648		1.462	1.4498	1.1202	1.2118
Rcan1.4	0.7806	0.9136	1.0055	1.3003		1.937	1.9025	1.5898	1.615
fig2e (Anf-Rcan1.1-Rcan1.4 mRNA)
	Ad-GFP								Ad-Gfat1
Anf	1.32	0.96	0.79	1.45	0.69	0.82	1.14	1.08	2.21	2.96	2.27	2.38	3.14	1.15	1.64	1.89
Rcan 1.1	1.16	0.9	0.95						1.77	0.76	1.88
Rcan 1.4	1.11	0.87	1.04						4.92	3.14	5.82
[truncated: 127 more columns]

## Sheet: Fig3
fig3a (cell surface area)
	ctrl si
veh	1.29	0.36	0.99	1.1	1.16	0.54	1.07	1.68	1.26	0.79	0.65	0.67	1.28	1.68	1.02	0.98	0.95	0.62	0.91	0.57	0.93	0.62	1.32	1.6	0.77	0.7	1.08	1.85	0.99	0.56	0.72	1.01	0.77	1.32	0.83	0.51	0.82	1.21	1.19	1.7	0.81	0.95	0.9	0.64	1.26	1.14	1.01	0.96	0.69
PE	0.96	1.69	0.98	1.88	1.11	1.09	1.58	1.31	1.36	1.36	0.69	1.88	1.97	1.83	1.72	1.3	0.72	1.87	1.13	0.8	2.53	1.31	1.16	1.45	0.78	0.91	1.51	1.55	0.61	1.86	1.15	0.88	1.79	1.17	1.1	0.83	0.84	1.44	2.48	1.35	1.3	1.7	0.98	1.03	1.27	1.5	2.24	1.38	0.84
fig3b (leucine incorporation)
	ctrl si						Gfat1 si
veh	0.97	0.87	1.16	1.03	1	0.97	0.58	0.64	0.76	0.46	0.46	0.74
PE	1.74	2.8	1.26	1.39			1.37	1.31	0.72	0.82	0.84	0.64
fig3c (Gfat1-Anf-Rcan1.1-Rcan1.4 protein)
	ctrl si, veh							Gfat1 si, veh					ctrl si, PE								Gfat1 si, PE
Gfat1	0.647745	0.967774	1.38448	1.04749	1.2349	0.972202	0.745405	0.514666	0.72018	0.534039	0.51974	0.522696	1.88439	1.68622	1.46288	1.28519	1.53594	1.44691	1.30243	4.77303	1.00265	0.965546	0.772087	0.616908	0.785851	0.666425	0.947096	0.69581
Anf	1.11092	0.500693	1.38839	0.936055	1.07223	1.02633	0.965382	0.472006	0.251949	1.80665	0.522389	0.523159	2.24635	2.07894	2.68045	1.13092	1.43447	1.19636	4.34695	1.41334	1.1889	1.1464	0.964594	0.551157	0.96034	0.781694	0.924948	0.786373
Rcan1.1	0.976985	1.10264	0.995234	0.925143				0.770155	0.776789	2.68311			1.46159	1.29098	1.20128	1.0489	1.42148				0.882676	1.07376	0.883772	1.27709	1.08976
Rcan1.4	0.8307	1.1054	0.922687	1.14121				0.651879	0.677593	2.33431			2.18144	2.28836	2.33477	1.87565	2.54179				0.676301	0.761986	0.763967	1.09607	1.39107
fig3d (Anf-Bnp mRNA)
	ctrl si					Gfat1 si						ctrl si, PE					Gfat1 si, PE
Anf	1.86	1.11	1.13	0.67	0.64	0.72	0.45	0.23	0.07	0.23	0.46	4.37	4.28	6.57	2.46	2.26	3.31	1.29	1.1	1.34
Bnp	1.25	0.82	0.97			0.58	0.06	0.37	1.1			4.07	3.95	5.15	3.87	2.49	3.37	2.5	2.09	2.5
[truncated: 219 more columns]

## Sheet: Fig4
fig4a (fibrosis)
	sham			TAC
	0.53	0.96	1.51	6.79	2.21	2.86
fig4c (Gfat1 protein)
	sham				TAC
2 days post surgery	1.07845	1.12759	0.831034	0.962931	2.28534	2.64741	1.69569	1.47759
4 days post surgery	0.617241	0.598276	0.781034	0.665517	1.21379	1.07414	0.878448	0.860345
7 days post surgery	0.533621	0.667241	0.555172	0.925862	1.21207	0.840517	1.20431	1.07069
21 days post surgery	0.512931	0.668966	0.790517	0.815517	1.21379	1.29914	0.95431	0.880517
fig4c (Gnpnat1 protein)
	sham				TAC
2 days post surgery	0.946154	1.21758	0.836264		0.99011	1.42527	0.968132	1.1989
4 days post surgery	0.79011	1.03407	0.991209		3.51758	2.40879	2.08132	2.64835
7 days post surgery	1.00549	1.42967	1.31978		1.47363	2.21319	1.64945
21 days post surgery	1.42967	0.981319	1.05604	1.14835	1.47912	1.32857	2.20879	1.07033
fig4c (Pgm3 protein)
	sham			TAC
2 days post surgery	1.348	1.208	0.445	2.974	3.701	4.207
4 days post surgery	0.707	0.436	0.7	3.387	3.886	5.493
7 days post surgery	1.378	0.7	2.061	3.872	4.912	3.216
21 days post surgery	1.561	1.785	1.56	3.412	5.874	4.104
fig4c (Uap1 protein)
	sham			TAC
2 days post surgery	1.189	1.196	0.615	3.088	4.314	7.108
4 days post surgery	0.274	0.181	1.431	4.878	5.555	8.462
7 days post surgery	1.144	0.626	3.009	4.791	5.528	4.75
21 days post surgery	1.441	1.741	2.152	3.526	7.193	4.964
fig4d (Gfat1 mRNA)
	sham					TAC
2 days post surgery	0.921464	0.679243	1.24143	1.16635	1.10343	1.42603	0.859757	1.15029	1.24143	1.33053
4 days post surgery	0.99447	0.84792	0.99447	1.00139	1.04391	1.33978	1.60436	3.14269	3.09942
7 days post surgery	1.19086	1.35849	1.18263	1.08072	1.15829	1.8302	1.53901	2.11697	3.46295
21 days post surgery	1.24143	1.01537	0.908778	1.19914	1.25876	2.4657	2.23767	2.04486
fig4d (Gnpnat1 mRNA)
	sham					TAC
2 days post surgery	1.06437	0.864537	1.18099	0.920188		1.25701	0.732043	1.02811	0.972655	1.1487
4 days post surgery	0.835088	0.959264	0.895025	0.752623	0.926588	0.986233	1.45397	3.22657	1.79005
7 days post surgery	0.972655	0.939523	0.806642	0.870551	0.852635	1.70527	1.52626	1.94531	4.69134
21 days post surgery	1.15669	0.768438	0.823591	0.946058	1.16473	2.73208	2.15846	2.34567
fig4d (Pgm3 mRNA)
	sham					TAC
2 days post surgery	0.942785	0.474671	0.989657	1.07549	0.99654	1.45902	1.01748	1.19334	1.31494	1.04608
4 days post surgery	0.662045	0.873573	1.03168	0.755236	0.949342	1.32409	1.67597	3.61752	2.55797
7 days post surgery	1.08298	0.917004	0.989657	1.16878	0.91067	2.79917	1.57462	1.87254	3.5186
21 days post surgery	0.976032	0.82645	0.832199	1.46917	1.34257	2.38667	1.78386	1.79627
fig4d (Uap1 mRNA)
	sham								TAC
2 days post surgery	1.18509	1.02456	1.16878	0.70466	1.08414	0.795508	1.12035		2.13613	0.942785	1.05336	0.771105	0.820742	1.51659	1.72176	1.11532
4 days post surgery	0.662045	0.724471	1.09809	0.96929	1.03886	0.719075	1.31445	1.11431	0.962594	1.72309	1.99308	1.20164	0.976534	1.41602	1.3949
7 days post surgery	0.739694	0.955945	1.19334	0.989657	0.929805	0.698961	0.82065	1.07006	1.06069	1.25266	1.28788	2.76064	2.31713	1.77104	1.07308
21 days post surgery	0.929805	0.765779	0.662045	0.982821	1.26138	1.21388	0.722092	0.930272	1.91189	1.48968	1.41912	2.46497	1.86959	1.50553
fig4e (N-acetylGlcN-1-P)
	sham												TAC
	1.17154	1.12091	0.846109	0.00451258	1.57651	1.30894	0.896731	0.569135	1.08476	1.04137	1.22939	1.14984	1.78623	7.10876	3.21811	2.27799	2.09719	3.18195	2.0538	0.860573	1.4825	2.93607	2.63957	3.25427	2.49494	1.6416	5.18513	1.77177

## Sheet: Fig5
fig5c (fibrosis)
	ctrl									TG
sham	0.89	1.15	0.94	1.28	0.75					1.25	1.28	3.12	2.85
TAC	5	2.41	1.97	8.08	3.48	0.76	1.33	2.76	2	7.57	6.36	10.14	2.12	8.57	9.53	2.13
fig5d (cross sectional area)
	ctrl									TG
sham	0.928609	1.12835	1.08653	0.926081	0.943607	0.986826				1.14025	1.15371	1.03091	1.06761
TAC	1.35567	1.36252	1.35395	1.53813	1.58601	1.7564	1.54929	1.03959	1.33239	1.77624	1.94621	1.50701	1.78727	1.56385	1.55679	2.0448
fig5e (HW/BW)
	ctrl																			TG
sham	4.72637	4.50862	4.72702	4.65561	4.56116	4.84669	4.46855	4.88937	4.69136	4.23431	4.09664	4.02506	4.56786	5.06702	6.068	4.13343	4.30375	3.98817	4.75918	4.211	4.49514	4.91792	4.23222	4.87496	4.84183	4.22831
TAC	5.69658	5.99461	7.12524	5.63559	5.38189	5.88698	5.88864	6.32111	6.26497	5.10654	4.66019	4.7484	6.11655							7.03966	6.88807	7.58378	6.45462	6.54448	5.94115	6.53061	5.27583	5.75853	7.63922
fig5f (HW/TL)
	ctrl																			TG
sham	7.57403	5.72781	5.91706	5.43109	5.7302	5.79882	6.12002	7.69406	6.88562	6.17493	5.73529	5.93191	7.52	6.59686	7.97251	6.33714	6.62286	5.62239	6.73988	5.49271	6.10792	8.06151	7.12551	8.15006	8.51305	6.92084
TAC	7.90629	7.87611	8.86136	7.84661	7.76705	8.91723	7.58898	8.66551	9.45773	7.82964	6.53061	7.65714	8.4938							11.5581	9.85337	10.8913	9.12371	8.52154	8.61988	9.97004	7.21125	8.40389	11.4052
fig5h (Ejection Fraction)
	ctrl																			TG
sham	92.9112	83.9973	87.786	88.7431	90.5969	88.1361	87.0263	84.8008	83.178	92.0354	91.1855	91.8417	88.425	91.1701	92.4966	87.9817	90.9156	90.7326	89.3598	90.715	90.4358	89.2285	89.4287	89.4039	89.1225	90.3329
TAC	85.8361	81.549	80.9476	87.4392	87.7003	73.6182	68.5488	78.1547	82.3785	89.0745	84.8646	87.2155	81.558							66.4434	71.5757	81.0009	85.4352	77.0769	83.2687	63.8667	77.4179	80.4067	56.6534
fig5i (Fractional Shortening)
	ctrl																			TG
sham	64.3875	51.341	56.5395	57.3666	59.7513	56.4706	54.7008	52.1531	50.3421	62.7193	61.7021	62.4911	57.1866	61.8721	63.3781	56.743	60.8696	60.8108	58.8235	60.3113	60.0112	58.7302	58.6842	58.494	58.4165	60.2941
TAC	53.7634	48.6143	47.952	55.6561	55.8995	41.501	37.3134	45.4407	49.498	58.1111	52.3428	55.9066	48.9583							34.8416	39.3359	48.2943	52.795	44.6458	50.8745	34.0361	44.8186	47.3054	28.8499

## Sheet: Fig6
fig6b (fibrosis)
	Gfat1 fl/fl					cKO
sham	1.23	1.64	0.85	0.9	0.39	0.93	1	1.6	0.58	0.68
TAC	9.54	7.53	75.87	14.21	31.96	22.47	26.2	26.55	15.97	19.66	5.27
fig6c (cross sectional area)
	Gfat1 fl/fl					cKO
sham	1.13094	1.04599	0.865344	1.07218	0.885547	1.14515	1.14419	0.796907	0.955303	1.18549	0.921931
TAC	1.60804	1.55233	1.54568	1.39557	1.98781	1.27208	1.29706	1.14103	1.46695	1.27955	1.55417
fig6d (HW/BW)
	GFAT1 fl/fl						cKO
sham	4.22741	4.22148	4.27	4.4	4.03	4.01	4.20841	4.52808	4.28	4.25	4.6	4.3
TAC	7.65109	6.76881	9.31677	6.13351	6.21698		6.33276	6.45441	5.78368	6.08295	5.03768	6.77231	5.92774
fig6d (HW/TL)
	Gfat1 fl/fl						cKO
sham	6.60969	6.30761	6.81	6.29	6.73	5.86	5.41116	6.74216	6.66	6.82	7.42	6.71
TAC	10.6566	10.9171	12.7334	10.18	10.0685		10.1953	9.71088	8.73352	8.35443	8.04124	9.31193	8.83343
fig6f (Ejection Fraction)
	Gfat1 fl/fl						cKO
sham	87.6999	90.9549	90.2345	89.569	90.8731	91.8831	90.4986	88.3168	91.818	90.9854	89.8521	90.7472
TAC	58.2465	64.8404	19.4304	70.7677	66.4644		84.275	79.1263	78.0754	83.061	89.0353	44.298	83.578
fig6g (Fractional Shortening)
	Gfat1 fl/fl						cKO
sham	56.1966	61.3462	59.8726	58.529	60.4082	62.9975	60.2832	57.1795	62.1621	60.6425	59.3023	60.8044
TAC	30.0759	34.6479	8.81953	39.1089	35.8621		51.4233	46.4657	45.0965	50.4537	57.7666	21.6022	51.232

## Sheet: Fig7
fig7a (Ad-Gfat1: p/t-S6 protein)
	Ad-GFP										Ad-Gfat1
p-S6/S6	0.976114	0.945418	1.07847	1.238	0.879881	0.882119	1.03749	1.08594	1.03272	0.843847	1.51059	1.86509	1.08055	1.74218	2.50115	1.54365	1.11145	1.42195	1.13804
fig7b (Gfat1 TG mice: p/t-S6 protein)
	ctrl, sham								TG, sham									ctrl, TAC									TG, TAC
p/t-S6	0.892523	1.04101	1.06647	0.557615	0.484128	1.56489	0.774323	1.61904	1.78893	1.21264	3.58767	2.4953	1.24029	4.55622	4.10407	1.25822	2.96482	2.33322	2.42033	3.00774	3.41422	2.57264	3.07533	2.44621	1.58147	2.52257	5.29113	6.54843	4.22644	4.33904	4.71862	5.72255	2.7726	3.65142	8.1068
fig7c (Gfat1 si: p/t-S6 protein)
	ctrl si, veh						Gfat1 si, veh									ctrl si, PE							Gfat1 si, PE
p-S6/S6	0.911048	1.0221	1.06685	1.0656	0.858678	1.07573	0.513617	0.543665	0.339846	0.331161	0.650028	0.649833	0.319337	0.255635	0.459248	3.62051	3.78773	2.43809	3.80441	1.72597	2.30106	2.88078	0.851453	0.543044	0.446914	0.460726	1.21813	2.40711	1.11106	0.775126	1.92883
fig7d (cKO Gfat1 mice: p/t-S6 protein)
	ctrl, sham						cKO, sham						ctrl, TAC					cKO, TAC
p/t-S6	0.927	0.352	1.235	1.169	1.331	0.986	0.648	0.554	0.833	2.697	1.272	2.34	9.654	16.784	9.83	3.827	3.33	2.91	2.404	5.592	3.178	3.991

## Sheet: Fig8
fig8a (Raptor si: cell surface area)
	Ad-GFP
scr	0.75	0.8	0.86	1	1.43	0.99	0.8	0.55	0.79	0.41	0.87	1.06	0.81	1.47	1.44	1.58	0.46	0.94	1.14	1.19	0.93	1.42	1.76	1.26	0.95	1.51	0.72	1.54	1.25	0.99	0.91	1.26	0.99	0.76	0.51	0.49	1.17	1.04	0.69	0.68	0.53	2.16	0.9	1.06	0.43	1.38	1.83	1.02	2.27
Raptor si	0.93	0.75	0.69	0.99	0.64	1.34	0.56	0.39	0.36	1.03	0.8	0.92	1.15	1.03	1.38	1.44	1.36	1.33	1.08	0.59	0.48	0.59	0.46	0.55	0.56	0.99	1.51	0.69	0.62	0.88	0.28	0.63	1.32	0.64	1.02	0.82	1.34	0.87	0.75	0.57	0.67	0.4	1.14	0.85	0.83	0.31	0.45	0.96	0.78
fig8a (Rictor si: cell surface area)
	Ad-GFP
scr	1.22	0.49	0.98	0.71	0.72	1.55	1.26	0.73	1.32	1.25	0.75	1.39	1.85	1.87	1.09	1.16	0.67	1.24	1.25	0.51	0.6	1.08	0.75	0.91	1.2	1.04	0.53	1.31	0.35	0.68	0.52	1.2	0.67	0.52	0.52	1.58	0.95	1.01	1.3	1.24	1.09	1.53	1	1.13	0.92	0.8	1.41	0.75	1.15
Rictor si	0.798127	0.646057	1.42438	0.905629	0.758217	0.968833	1.03984	1.11151	1.16516	0.598343	0.504236	0.850577	0.901397	0.675757	0.378332	0.830118	0.672806	1.1949	1.32049	0.93925	0.873988	1.02086	0.913743	0.735661	1.12494	1.30337	0.890177	1.239	0.709921	0.808687	0.542399	0.747657	0.745794	0.725334	0.549076	0.547407	0.678397	0.584211	0.477525	0.791178	0.890294	0.617755	0.891031	0.803795	0.927991	1.05056	1.03677	0.986963	1.15266
fig8b (bMHC protein)
	Ad-GFP								Ad-Gfat1
ctrl	0.85	1.09	1.06	0.842075	0.999473	1.1164	1.04205		1.56	1.41	1.54	1.43046	1.20727	1.74516	1.20773
Raptor si	0.86	0.89	0.84	0.77	0.90178	0.80843	0.660507	0.793961	1.21	1.43	0.86	1.06069	1.19821	1.13233	0.860022
Rictor si	1.08	1	0.64	0.58	0.746224	0.755545	0.559493	0.533088	1.12	1.15	0.93	0.83	0.40899	0.87708	0.822289	0.657044
fig8b (Rcan1.4 protein)
	Ad-GFP								Ad-Gfat1
ctrl	0.842337	1.0884	1.06926	0.82	0.99	1.09	1.1		1.33901	1.58621	1.18549	1.17101	1.56
Raptor si	0.344727	0.334271	0.775687	0.70839	0.58	0.58	0.71	0.65	1.22992	1.09068	0.827988	0.898898	0.85	0.92	0.71
Rictor si	0.609892	1.03489	0.53035	0.419252	0.99	0.98	0.62	0.64	1.01738	1.01988	0.433164	0.643216	0.99	1.27	0.9	0.77
[truncated: 241 more columns]

## Sheet: Fig9
fig9a (cell surface area)
	Ad-GFP
veh	0.775447	1.22041	0.623539	0.744876	0.641347	0.501793	0.471162	1.08706	0.513899	0.547521	0.81043	0.66942	1.96609	0.786533	1.44176	0.949164	0.479081	0.717812	0.738529	1.27957	1.08038	0.911823	1.12803	0.695734	0.882319	0.646368	0.95117	0.919155	1.12978	1.30879	1.85762	0.800611	1.63819	0.466845	1.865	0.806406	0.779248	0.655261	0.608958	0.574104	1.86194	1.37997	1.70378	1.01342	0.741204	1.04798	0.891997	0.79254	1.56143
Rapamycin	0.755059	0.57618	1.06498	0.961575	1.05588	1.33813	1.2708	0.990188	0.580427	0.886836	0.857449	0.532716	1.12387	0.832543	1.08143	1.41237	1.08383	1.33706	1.122	1.73062	1.67119	1.48658	0.86498	0.583782	0.586645	1.74303	1.14959	0.805139	1.22556	1.72158	0.800306	0.958256	1.36784	1.66293	0.614108	0.529033	1.68805	1.49185	0.988593	0.533713	0.76767	1.13574	0.738611	0.503247	0.622765	0.997309	0.827135	1.35173	0.70181
Torin1	1.00581	1.29787	0.763704	0.48104	1.18179	1.18238	0.975571	0.880618	0.833107	0.765945	1.09741	0.828156	1.10041	1.01207	1.88926	0.776773	0.604676	0.71475	0.535848	0.506907	1.30346	1.39334	1.35932	0.585014	1.17404	1.28718	0.495035	1.00828	1.26974	0.721988	0.897288	1.03632	0.68229	0.938606	0.524223	0.674664	1.32387	1.22646	1.16876	1.00682	1.38825	1.29968	0.78956	0.882214	1.51723	0.494003	1.08437	0.781325	1.18387
fig9b (Rcan1.4 protein)
	Ad-GFP				Ad-Gfat1
veh	0.99483	0.891709	1.02568	1.08778	1.67885	2.03229	1.74415	1.744
rapamycin	1.086	1.09313	0.623087	0.723359	1.20887	1.06174	0.97827	1.15675
torin1	0.816948	0.826973	0.620778	0.601509	0.941328	0.941859	0.736949	0.830461
fig9c (HW/BW)
	ctrl							TG
veh	5.4	5.2	5.2	5.56228				6.7	5.3	8
rapamycin	5.6	4.8	5.1	5.02032	5.13051	5.16484	5.1706	5.5	5	5.06196	5.22816
fig9c (HW/TL)
	ctrl							TG
veh	7.7	7	7.1	7.52927				9.3	8.1	10.9
rapamycin	7.4	7	6.7	6.52582	7.0158	6.91176	6.95294	7.3	6.8	6.41692	7.03509
fig9d (Ejection Fraction)
	ctrl							TG
veh	84.3838	80.3244	90.5946	83.9067				65.2088	77.6944	28.4938
rapamycin	82.8821	90.1609	87.6307	84.8306	87.8952	89.3526	88.4856	90.9925	92.9443	88.0553	87.1241
fig9d (Fraction Shortening)
	ctrl							TG
veh	51.8581	47.0402	60.032	51.3109				34.8456	44.9367	13.2867
rapamycin	49.3792	59.2593	55.7903	52.1912	55.7333	57.9038	57.2052	60.5263	64.0483	55.8605	54.5198
[truncated: 241 more columns]

## Sheet: Fig10
fig10a (cell surface area)
	Ad-GFP
veh	0.775447	1.22041	0.623539	0.744876	0.641347	0.501793	0.471162	1.08706	0.513899	0.547521	0.81043	0.66942	1.96609	0.786533	1.44176	0.949164	0.479081	0.717812	0.738529	1.27957	1.08038	0.911823	1.12803	0.695734	0.882319	0.646368	0.95117	0.919155	1.12978	1.30879	1.85762	0.800611	1.63819	0.466845	1.865	0.806406	0.779248	0.655261	0.608958	0.574104	1.86194	1.37997	1.70378	1.01342	0.741204	1.04798	0.891997	0.79254	1.56143
Alloxan	1.10525	1.17172	0.952871	0.6001	0.935579	0.370039	0.503576	1.02734	0.769183	0.589577	0.678113	0.67396	1.64385	2.0887	0.889205	0.966069	0.512773	0.78529	0.89967	1.30975	0.695311	0.860698	0.861003	0.804365	0.597731	1.7473	0.872289	0.528223	0.75419	0.823147	0.520058	1.35661	1.0732	1.1197	1.6245	1.42976	0.686982	1.50756	1.7457	1.32136	0.868418	1.07519	0.838503	1.31812	1.35529	1.22657	0.760302	0.785712	0.561082
fig10b (bMHC-Rcan1.1-Rcan1.4-Anf protein)
	Ad-GFP, veh																		Ad-Gfat1, veh																							Ad-GFP, Alloxan
bMHC	0.85588	1.12787	0.94373	1.07252	0.611173	1.33464	1.1382	0.915991	0.673946	1.21268	1.11337	1.22998	0.753037	0.652779	1.3642	1.0877	1.09156	0.820738	1.65034	1.5373	1.02418	1.29138	1.26321	1.3172	1.43954	1.14098	1.19531	1.3217	1.28444	1.26689	2.02015	1.32582	1.81494	1.04917	1.17531	2.64412	1.63091	3.43019	1.82339	1.58464	1.23539	1.1563	1.00741	0.985438	1.41511	1.24505	1.48178	1.62488	1.36493
Rcan1.4	0.864842	1.0375	1.01949	1.07816	0.980531	1.0186	0.977851	1.12173	1.1102	0.791088	0.926677	0.739734	1.33359						1.73437	1.62253	1.62504	1.69304	1.5862	1.47201	1.45915	1.51587	1.58714	1.50999	1.90957	1.00547	1.5288	1.02685	1.29384	1.27775								0.930147	1.03333	0.979618	1.01866	0.845528	0.938468	0.855747	0.934037
Anf	0.803123	0.948764	1.11715	1.13096	0.923386	0.966609	1.06384	1.04617											1.05557	1.16526	1.02663	1.18958	1.44468	1.25496	1.75087	1.46567	1.14927	1.19873														0.895982	1.00137	0.918371	0.977656	0.718952	1.45609	1.47718	1.10463
fig10c (mTOR signaling)
	Ad-GFP, veh									Ad-Gfat1, veh								Ad-GFP, Alloxan											Ad-Gfat1, Alloxan
p/t-mTOR	1.08618	0.961274	0.994788	0.957755						1.51701	1.458	1.70863						0.888739	1.04248	0.959036	1.28782								1.26816	1.24568	0.98201	1.28625	1.31863
p/t-S6	1.01712	0.982881	0.774568	1.15951	1.12139	0.944526				1.66798	1.49552	1.24844	1.17005	1.19437	1.11217	1.46067		1.27869	1.13328	1.02099	0.886214	0.860248	1.266	1.41499	1.21548	1.29817	0.902551	1.10639	1.28204	1.03468	1.2162	1.02243	0.882502	0.896465	1.14004
p/t-4EBP1	0.977832	1.08126	0.968534	0.97237	0.927022	0.9819	0.950347	1.03918	1.10155	1.33196	1.49815	1.1091	1.35955	1.14588	1.37074	1.0852	1.08769	1.0337	1.12228	0.771819	0.617063	0.576432	1.19885	1.14233	0.983308	0.864678	0.914442		1.13218	1.19538	0.721147	0.755874	0.629636	1.17395	1.23436	1.22441	0.981968	0.888806	0.83092
[truncated: 204 more columns]

[truncated: 22 more sheets: SUPP 1, SUPP 2, SUPP 3, SUPP 4, SUPP 5, SUPP 6, SUPP 7, SUPP 8, SUPP 9, SUPP 10, SUPP 11, SUPP 12, SUPP 13, SUPP 14, SUPP 15, SUPP 16, SUPP 17, SUPP 18, SUPP 19, SUPP 20 …]
